# Supplementary material for: Stylasterid corals build aragonite skeletons in undersaturated water despite low pH at the site of calcification
Source: Sci Rep. 2022 Jul 30;12:13105. doi: 10.1038/s41598-022-16787-y (PMC9339005; doi:10.1038/s41598-022-16787-y)
Supplement: Supplementary file 1 — Supplementary Information 1. [file 41598_2022_16787_MOESM1_ESM.xlsx]

## Sheet: Stylasterid Hydro Data
Coral information								Hydrographic data
Cruise sample ID	Taxon	Mineralogy	Location	Lat (ºN)	Long (ºE)	Depth	Year collected		Cruise	Station	Type	Year	Lat (ºN)	Long (ºE)	Pressure (dBar)	Temperature (°C)	Temperature ± 2SD (°C)	Salinity	Phosphate (µmol/kg)	Silicate (µmol/kg)	Alkalinity (µmol/kg)	DIC (µmol/kg)	Ω (Aragonite)	pHTotal	pHTotal 2SD	pKB	δ11Bborate (‰)	δ11Bborate 2SD (‰)
NBP0805-TB01-EanC1	Errina antarctica	Aragonite	Drake Passage	-54.4715	-62.1947	312	2011	Option1	740H20090203	74	B	2009	-55.121	302.001	255.3	4.9125	0.22713	34.16	1.5	9.34	2280.8	2135.2	1.54095	8.02836	0.0102813	8.83613	15.7045	0.0568768
								Option2	740H20090203	72	B	2009	-55.214	302	377	4.7498		34.168	1.63	11.14	2284.7	2139.1	1.50153	8.02526		8.83165	15.7144
								Option3	740H20090203	72	B	2009	-55.214	302	249.4	4.9684		34.155	1.58	9.56	2283.1	2134.4	1.56862	8.0353		8.83573	15.7579
STY-1-Ean1	Errina antarctica	Aragonite	Drake Passage	-55.05	-62.11	130	2008	Option1	740H20090203	79	B	2009	-54.667	302	111.3	6.2835	0.55812	34.073	1.5	7.64	2268.9	2119.8	1.62369	8.02373	0.0387057	8.82625	15.7427	0.220388
								Option2	740H20090203	74	B	2009	-55.121	302.001	103.7	5.7662		34.113	1.43	5.74	2278.7	2119.8	1.70944	8.05561		8.83326	15.9283
								Option3	740H20090203	79	B	2009	-54.667	302	161.6	6.2063		34.074	1.52	8.48	2273.1	2124.7	1.60219	8.02067		8.82456	15.7326
NBP1103-DH39-St-2-02-Ebo02	Errina boschmai	Aragonite	Drake Passage	-60.1736	-57.8522	770	2013	Option1	06AQ20080210	235	B	2008	-59.158	302.37	760.7	1.633	0.491749	34.721	2.2132	93.596	2356	2256.8	1.04715	7.91347	0.0180399	8.84936	14.8727	0.0723031
								Option2	06AQ20080210	230	B	2008	-60.105	304.722	758.7	1.587		34.722	2.2083	95.686	2354.8	2258.5	1.0281	7.90572		8.85009	14.8241
								Option3	06AQ20080210	232	B	2008	-59.748	303.766	758.6	1.186		34.67	2.2045	92.252	2354	2254	1.04959	7.92371		8.85578	14.8948
JC094-F0184-Hydlm-001-Eal001	Errina altispina	Aragonite	Equatorial Atlantic	14.8905	-48.1519	826	2013	Option1	JC094	44	C	2013	15.2708	311.74	810.75	6.07	0.335627	34.75	2.21	25.06	2311.03	2203.75	1.1155	7.87183	0.0862335	8.78806	14.9884	0.491918
								Option2	316N19821201	18	B	1982	15.083	310.253	797	6.182		34.766	2.1266	25.4	2301	2219	0.953212	7.79607		8.78727	14.5691
								Option3	316N19821201	19	B	1982	13.912	310.31	796	5.852		34.68	2.205	26.1	2307	2226	0.946383	7.79829		8.79202	14.5559
JR15005-113-2427-Sro2427	Stylaster robustus	Aragonite	Drake Passage	-60.7595	-42.9844	522	2016	Option1	74JC20100319	930	B	2010	-60.65	317.81	510.1	0.3649	0.275574	34.665	2.2338	104.6	2358.1	2257	1.11062	7.94939	0.0331696	8.88091	14.898	0.157078
								Option2	74JC20100319	30	B	2010	-60.65	317.81	607.4	0.3963		34.672	2.2338	108.4	2351.8	2260.1	1.02285	7.91717		8.87498	14.7486
								Option3	74JC20100319	26	B	2010	-60.74	317.21	609.9	0.1435		34.658	2.2644	112.8	2350.6	2257.1	1.03157	7.92646		8.87839	14.7814
JR15005-114-2453-Sro2453	Stylaster robustus	Aragonite	Drake Passage	-60.7531	-42.9734	605	2016	Option1	74JC20100319	26	B	2010	-60.74	317.21	609.9	0.1435	0.275574	34.658	2.2644	112.8	2350.6	2257.1	1.03157	7.92646	0.0331696	8.87839	14.7814	0.157078
								Option2	74JC20100319	30	B	2010	-60.65	317.81	607.4	0.3963		34.672	2.2338	108.4	2351.8	2260.1	1.02285	7.91717		8.87498	14.7486
								Option3	74JC20100319	930	B	2010	-60.65	317.81	510.1	0.3649		34.665	2.2338	104.6	2358.1	2257	1.11062	7.94939		8.88091	14.898
JR15005-40-835-Sro835	Stylaster robustus	Aragonite	Drake Passage	-62.2806	-45.0024	725.8	2016	Option1	316N19831007	128	B	1984	-61.7	311.497	669	0.262	0.262925	34.677	2.256	119.02	2361.5	2269	1.01526	7.91808	0.0284811	8.87335	14.7627	0.126584
								Option2	06AQ20060825	565	B	2006	-61.701	310.895	809.7	0.4279		34.69	2.256	119.02	2359.7	2262.6	1.0134	7.9233		8.86313	14.85
								Option3	74JC20071231	12	B	2008	-62.3545	316.473	600	0.1683		34.6663	2.256	119.02	2358.9	2258.9	1.07895	7.94494		8.87857	14.8858
NBP1103-DH54-Stp-1-Sde54	Stylaster densicaulis	Aragonite	Drake Passage	-60.2537	-57.6034	1262	2013	Option1	06AQ20080210	235	B	2008	-59.158	302.37	1268.8	1.186	0.378123	34.717	2.219	105.94	2359.6	2259.6	0.939943	7.90137	0.0130512	8.82725	14.9311	0.0463506
								Option2	06AQ20080210	230	B	2008	-60.105	304.722	1268.1	1.215		34.723	2.2015	106.86	2360.9	2260.7	0.941835	7.9014		8.82687	14.9335
								Option3	06AQ20080210	232	B	2008	-59.748	303.766	1267.6	0.874		34.693	2.2093	107.48	2359.7	2257.6	0.950112	7.91269		8.83159	14.9724
NBP1103-DH37-Stp-1-1-Sde37	Stylaster densicaulis	Aragonite	Drake Passage	-60.1701	-57.8845	878	2013	Option1	740H20090203	58	B	2009	-59.671	304.548	882.6	1.8329	0.210315	34.715	2.2	93.48	2360.1	2262.7	1.01144	7.89992	0.0210949	8.83997	14.8487	0.106113
								Option2	74JC20151217	12	B	2016	-59.6667	304.556	863.7	1.6374		34.7182	2.2275	93.48	2351.9	2258.81	0.984542	7.89133		8.84362	14.7794
								Option3	316N19831007	133	B	1984	-60.087	304.745	807	1.668		34.725	2.21375	93.48	2362.8	2263	1.04289	7.91231		8.84631	14.8836
NBP1103-DH40-Stp-1-1-Sde40	Stylaster densicaulis	Aragonite	Drake Passage	-60.1788	-57.8367	806	2013	Option1	316N19831007	133	B	1984	-60.087	304.745	807	1.668	0.0812486	34.725	2.21075	94.641	2362.8	2263	1.04281	7.91228	0.008342	8.84631	14.8834	0.0632045
								Option2	06AQ20080210	235	B	2008	-59.158	302.37	760.7	1.633		34.721	2.2132	93.596	2356	2256.8	1.04715	7.91347		8.84936	14.8727
								Option3	06AQ20080210	230	B	2008	-60.105	304.722	758.7	1.587		34.722	2.2083	95.686	2354.8	2258.5	1.0281	7.90572		8.85009	14.8241
NBP1103-DH88-Stp-1-1-Sde88	Stylaster densicaulis	Aragonite	Drake Passage	-60.5599	-65.9569	982	2013	Option1	740H20090203	22	B	2009	-59.82	291.76	1011.6	2.226	0.232468	34.642	2.3	79.93	2342.1	2254.3	0.924347	7.86184	0.0145257	8.828	14.7027	0.0821209
								Option2	740H20090203	28	B	2009	-61.21	292.693	1014.5	2.0894		34.686	2.24	82.23	2347.3	2255.9	0.945788	7.87406		8.82943	14.7622
								Option3	740H20090203	24	B	2009	-60.32	291.88	1015.1	2.3206		34.617	2.34	77.08	2346.4	2253.8	0.954484	7.87476		8.82668	14.7814
NBP0805-TB04-Dp-A-001-Sde001	Stylaster densicaulis	Aragonite	Drake Passage	-54.727	-62.258	715	2011	Option1	740H20090203	78	B	2009	-54.922	302	743.3	4.1321	0.36261	34.176	1.8	18.13	2293.8	2160.3	1.30042	7.98692	0.032236	8.81992	15.5256	0.230907
								Option2	740H20090203	78	B	2009	-54.922	302	691.6	4.1648		34.176	1.8	17.34	2293.4	2156.2	1.34152	7.99841		8.82229	15.5893
								Option3	740H20090203	72	B	2009	-55.214	302	755.1	3.8357		34.179	1.92	21.54	2290.5	2165.9	1.22922	7.96658		8.82316	15.3653
DY081-52-339-26-1141-Sgr1141	Stylaster erubescens groenlandicus	Aragonite	Labrador Sea	59.9296	-46.5003	939.1	2017	Option1	DY081CTD	413	C	2017	59.9084	313.508	905.49	4.5192	0.778874	34.9254	0.9486	8.66	2324.57	2164.46	1.45959	8.03346	0.0401658	8.80215	15.997	0.329434
								Option2	35PK20140515	63	B	2014	59.434	314.334	1000	3.906		34.9173	0.9486	8.91	2301.4	2159.46	1.29156	7.99582		8.80509	15.6936
								Option3	29AH20120623	105	B	2012	59.4348	314.334	800.4	4.6285		34.9681	0.9486	8.41	2307.5	2161.18	1.38538	8.00249		8.80618	15.7341
JC136-1901-sp-1Sbr1901	Stylaster erubescens britannicus	Aragonite	Northeast Atlantic	58.2914	-13.6368	820.308	2016	Option1	316N19970530	59	B	1997	57.785	347.114	825.9	8.3743	0.739104	35.242	0.8918	7.3755	2318.3	2142.8	1.63321	8.01028	0.0636606	8.75532	16.1835	0.546318
								Option2	316N19970530	57	B	1997	57.758	347.45	866.7	7.8476		35.228	1.029	9.6426	2320.5	2160.3	1.50047	7.97994		8.75991	15.9106
								Option3	316N19810401	141	B	1981	58.572	348.455	773	8.56		35.289	0.89	6.7	2321.4	2130.5	1.77102	8.04358		8.7555	16.4569
JC136-3712-sp-1-Sib3712	Stylaster ibericus	Aragonite	Northeast Atlantic	59.097	-10.4842	845.119	2016	Option1	316N19810401	141	B	1981	58.572	348.455	899	8.223	0.173208	35.252	0.91	6.7	2320.4	2131.5	1.70978	8.04009	0.0754586	8.75335	16.4456	0.567562
								Option2	316N19970530	53	B	1997	57.743	349.579	807.6	8.3885		35.261	0.9604	8.4249	2322.7	2151.4	1.60792	8		8.756	16.0962
								Option3	74DI20110606	67	B	2011	58.6023	349.501	962.4	8.35		35.292	1.1	8.5	2328.4	2169.1	1.4737	7.96469		8.74823	15.8836
AL1508 02-013-01-D-Sma013	Stylaster marenzelli	Aragonite	Galápagos	0.376783	-90.4381	63	2015	Option1	31DS19920907	103	B	1992	-1.0027	265.001	63.5	16.44	0.241407	35.04	1.1	9.85	2317	2139.4	1.99825	7.92264	0.0685891	8.69554	15.9646	0.480829
								Option2	31DS19920907	105	B	1992	1.0013	264.997	64.3	16.446		34.938	0.86	9.33	2303	2128.4	1.96949	7.91904		8.69598	15.9337
								Option3	31DS19920907	106	B	1992	1.999	264.995	64.3	16.652		34.96	0.98	9.59	2303	2151.2	1.76949	7.86152		8.69336	15.5336
JR15005-38-775-Egr775	Errina gracilis	Both	Drake Passage	-62.2811	-45.0013	726.94	2016	Option1	316N19831007	128	B	1984	-61.7	311.497	669	0.262	0.262925	34.677	2.256	119.02	2361.5	2269	1.01526	7.91808	0.0284811	8.87335	14.7627	0.126584
								Option2	06AQ20060825	565	B	2006	-61.701	310.895	809.7	0.4279		34.69	2.256	119.02	2359.7	2262.6	1.0134	7.9233		8.86313	14.85
								Option3	74JC20071231	12	B	2008	-62.3545	316.473	600	0.1683		34.6663	2.256	119.02	2358.9	2258.9	1.07895	7.94494		8.87857	14.8858
JR15005-40-832-Egr832	Errina gracilis	Both	Drake Passage	-62.2806	-45.0024	725.8	2016	Option1	316N19831007	128	B	1984	-61.7	311.497	669	0.262	0.262925	34.677	2.256	119.02	2361.5	2269	1.01526	7.91808	0.0284811	8.87335	14.7627	0.126584
								Option2	06AQ20060825	565	B	2006	-61.701	310.895	809.7	0.4279		34.69	2.256	119.02	2359.7	2262.6	1.0134	7.9233		8.86313	14.85
								Option3	74JC20071231	12	B	2008	-62.3545	316.473	600	0.1683		34.6663	2.256	119.02	2358.9	2258.9	1.07895	7.94494		8.87857	14.8858
JR15005-113-2421-Egr2421	Errina gracilis	Both	Drake Passage	-60.7595	-42.9844	522	2016	Option1	74JC20100319	930	B	2010	-60.65	317.81	510.1	0.3649	0.275574	34.665	2.2338	104.6	2358.1	2257	1.11062	7.94939	0.0331696	8.88091	14.898	0.157078
								Option2	74JC20100319	30	B	2010	-60.65	317.81	607.4	0.3963		34.672	2.2338	108.4	2351.8	2260.1	1.02285	7.91717		8.87498	14.7486
								Option3	74JC20100319	26	B	2010	-60.74	317.21	609.9	0.1435		34.658	2.2644	112.8	2350.6	2257.1	1.03157	7.92646		8.87839	14.7814
JR15005-113-2426-Egr2426	Errina gracilis	Both	Drake Passage	-60.7595	-42.9844	522	2016	Option1	74JC20100319	930	B	2010	-60.65	317.81	510.1	0.3649	0.275574	34.665	2.2338	104.6	2358.1	2257	1.11062	7.94939	0.0331696	8.88091	14.898	0.157078
								Option2	74JC20100319	30	B	2010	-60.65	317.81	607.4	0.3963		34.672	2.2338	108.4	2351.8	2260.1	1.02285	7.91717		8.87498	14.7486
								Option3	74JC20100319	26	B	2010	-60.74	317.21	609.9	0.1435		34.658	2.2644	112.8	2350.6	2257.1	1.03157	7.92646		8.87839	14.7814
JR15005-43-844-Ela844	Errina laterorifa	High-Mg Calcite	Drake Passage	-62.3316	-44.5351	1000	2016	Option1	316N19831007	128	B	1984	-61.7	311.497	906	0.155	0.397628	34.674	2.256	119.02	2367	2274	0.967382	7.91116	0.0153314	8.86154	14.7901	0.0801325
								Option2	316N19831007	128	B	1984	-61.7	311.497	1209	0.041		34.671	2.256	119.02	2361.8	2266	0.918819	7.90912		8.84613	14.8662
								Option3	06AQ20060825	565	B	2006	-61.701	310.895	809.7	0.4279		34.69	2.256	119.02	2359.7	2262.6	1.0134	7.9233		8.86313	14.85
JR15005-44-907-mn-1-Ela907	Errina laterorifa	High-Mg Calcite	Drake Passage	-62.3278	-44.5532	991	2016	Option1	316N19831007	128	B	1984	-61.7	311.497	906	0.155	0.397628	34.674	2.256	119.02	2367	2274	0.967382	7.91116	0.0153314	8.86154	14.7901	0.0801325
								Option2	06AQ20060825	565	B	2006	-61.701	310.895	809.7	0.4279		34.69	2.256	119.02	2359.7	2262.6	1.0134	7.9233		8.86313	14.85
								Option3	316N19831007	128	B	1984	-61.7	311.497	1209	0.041		34.671	2.256	119.02	2361.8	2266	0.918819	7.90912		8.84613	14.8662
References
Olsen, A. et al., 2016. The Global Ocean Data Analysis Project version 2 (GLODAPv2) – an internally consistent data product for the world ocean. Earth Syst. Sci. Data, 8(2): 297-323.

## Sheet: Stylasterid Geochem
									Replicate1										Replicate2										Average of Replicates
Coral information										Stewart et al., 2020	Stewart et al., 2020	Stewart et al., 2020	Samperiz et al., 2020	Samperiz et al., 2020	This study	This study	This study			Stewart et al., 2020	Stewart et al., 2020	Stewart et al., 2020	Samperiz et al., 2020	Samperiz et al., 2020	This study	This study	This study			Stewart et al., 2020	Stewart et al., 2020	Stewart et al., 2020	Samperiz et al., 2020	Samperiz et al., 2020	This study	This study	This study
Cruise sample ID	Taxon	Mineralogy	Location	Lat (ºN)	Long (ºE)	Depth	Year collected			Li/Ca (µmol/mol)	Mg/Ca (mmol/mol)	Sr/Ca (mmol/mol)	δ13Ccoral (‰)	δ18Ocoral (‰)	B/Ca (µmol/mol)	U/Ca (nmol/mol)	δ11B (‰)			Li/Ca (µmol/mol)	Mg/Ca (mmol/mol)	Sr/Ca (mmol/mol)	δ13Ccoral (‰)	δ18Ocoral (‰)	B/Ca (µmol/mol)	U/Ca (nmol/mol)	δ11B (‰)			Li/Ca (µmol/mol)	Mg/Ca (mmol/mol)	Sr/Ca (mmol/mol)	δ13Ccoral (‰)	δ18Ocoral (‰)	B/Ca (µmol/mol)	U/Ca (nmol/mol)	δ11B (‰)
NBP0805-TB01-EanC1	Errina antarctica	Aragonite	Drake Passage	-54.4715	-62.1947	312	2011			12.4772	2.69493	11.1826	1.44551	2.02267	1020.4	257.988	15.038			12.6341	2.75057	11.303	1.04125	1.97571	967.55	322.27	15.1359			12.5556	2.72275	11.2428	1.24338	1.99919	993.973	290.129	15.0869
STY-1-Ean1	Errina antarctica	Aragonite	Drake Passage	-55.05	-62.11	130	2008			12.2402	2.89186	10.8113	-0.29534	1.31769	872.138	320.781	14.9852			12.5178	2.93184	10.9059	-0.329418	1.38835	854.411	399.037	15.2225			12.379	2.91185	10.8586	-0.312379	1.35302	863.275	359.909	15.1039
NBP1103-DH39-St-2-02-Ebo02	Errina boschmai	Aragonite	Drake Passage	-60.1736	-57.8522	770	2013			12.1376	2.32182	11.2234	0.590367	3.07048	1057.06	446.701	14.843			12.2422	2.31897	11.0877	0.449771	3.03381	1057.66	456.453	14.8669			12.1899	2.32039	11.1555	0.520069	3.05214	1057.36	451.577	14.855
JC094-F0184-Hydlm-001-Eal001	Errina altispina	Aragonite	Equatorial Atlantic	14.8905	-48.1519	826	2013			10.566	2.72092	10.6492	0.875526	1.61679	901.822	475.106	15.6657			10.2049	2.47933	10.7781	1.02981	1.57067	848.534	595.961	15.7531			10.3855	2.60012	10.7136	0.952667	1.59373	875.178	535.534	15.7094
JR15005-113-2427-Sro2427	Stylaster robustus	Aragonite	Drake Passage	-60.7595	-42.9844	522	2016			14.4402	2.49205	11.5722	-2.42985	2.12077	819.614	537.585	14.732			13.8971	2.43999	11.3118	0.290728	3.03843	832.882	512.447	14.6095			14.1687	2.46602	11.442	-1.06956	2.5796	826.248	525.016	14.6708
JR15005-114-2453-Sro2453	Stylaster robustus	Aragonite	Drake Passage	-60.7531	-42.9734	605	2016			14.7789	2.61483	11.5552	-2.58396	2.43781	835.781	531.633	14.9615			14.6352	2.55776	11.3106	-2.76658	2.28501	833.939	502.866	15.0969			14.7071	2.58629	11.4329	-2.67527	2.36141	834.86	517.25	15.0292
JR15005-40-835-Sro835	Stylaster robustus	Aragonite	Drake Passage	-62.2806	-45.0024	725.8	2016			13.9933	2.61406	11.8664	-1.40027	2.62152	1021.92	271.16	14.5056			14.0547	2.56564	11.7987	-1.61625	2.66237	1031.49	304.701	14.4351			14.024	2.58985	11.8326	-1.50826	2.64195	1026.7	287.931	14.4703
NBP1103-DH54-Stp-1-Sde54	Stylaster densicaulis	Aragonite	Drake Passage	-60.2537	-57.6034	1262	2013			11.738	2.35076	11.4418	1.62126	3.25614	1019.19	437.214	14.7677			11.384	2.23886	11.0482	1.83989	3.27203	991.935	443.826	14.6738			11.561	2.29481	11.245	1.73058	3.26408	1005.56	440.52	14.7208
NBP1103-DH37-Stp-1-1-Sde37	Stylaster densicaulis	Aragonite	Drake Passage	-60.1701	-57.8845	878	2013			12.9061	2.41137	11.9363	0.435525	2.76073	1027.39	166.688	13.9006			12.5857	2.42803	11.9607	0.910729	2.97446	1017.69	145.783	14.115			12.7459	2.4197	11.9485	0.673127	2.8676	1022.54	156.235	14.0078
NBP1103-DH40-Stp-1-1-Sde40	Stylaster densicaulis	Aragonite	Drake Passage	-60.1788	-57.8367	806	2013			10.8972	2.15808	11.3405	1.41067	3.35021	914.454	588.829	15.0835			10.8996	2.19825	11.6377	1.24484	3.29611	907.443	631.662	15.1797			10.8984	2.17816	11.4891	1.32776	3.32316	910.948	610.246	15.1316
NBP1103-DH88-Stp-1-1-Sde88	Stylaster densicaulis	Aragonite	Drake Passage	-60.5599	-65.9569	982	2013			13.036	2.51555	11.6179	0.632033	2.9347	944.882	300.426	14.4994			13.0935	2.51398	11.5905	0.262302	2.73677	913.627	342.906	14.4844			13.0648	2.51476	11.6042	0.447167	2.83573	929.254	321.666	14.4919
NBP0805-TB04-Dp-A-001-Sde001	Stylaster densicaulis	Aragonite	Drake Passage	-54.727	-62.258	715	2011			12.4827	2.56076	10.9884	0.990238	2.39624	1044.33	183.801	14.8444			12.6786	2.69517	11.4459	0.541059	2.22988	1037.86	191.685	14.877			12.5806	2.62796	11.2172	0.765648	2.31306	1041.09	187.743	14.8607
DY081-52-339-26-1141-Sgr1141	Stylaster erubescens groenlandicus	Aragonite	Labrador Sea	59.9296	-46.5003	939.1	2017			10.8872	2.21225	11.2839	0.458287	2.43994	957.764	313.045	16.3758			11.6801	2.27255	10.8283	-0.950236	2.26221	824.39	552.899	16.8688			11.2836	2.2424	11.0561	-0.245975	2.35107	891.077	432.972	16.6223
JC136-1901-sp-1Sbr1901	Stylaster erubescens britannicus	Aragonite	Northeast Atlantic	58.2914	-13.6368	820.308	2016			12.596	3.52781	10.5926	-1.81771	1.20994	929.123	186.789	17.0629			11.868	3.3428	10.808	-1.47468	1.33141	942.698	232.64	16.9467			12.232	3.43531	10.7003	-1.6462	1.27067	935.91	209.715	17.0048
JC136-3712-sp-1-Sib3712	Stylaster ibericus	Aragonite	Northeast Atlantic	59.097	-10.4842	845.119	2016			12.4082	3.23384	10.129	-2.67268	0.861538	487.932	863.011	19.8435			12.1968	2.95855	10.4066	-2.12141	1.31427	466.46	753.054	17.6573			12.3025	3.09619	10.2678	-2.39704	1.0879	477.196	808.032	18.7504
AL1508 02-013-01-D-Sma013	Stylaster marenzelli	Aragonite	Galápagos	0.376783	-90.4381	63	2015			9.15475	3.34096	9.89376	-0.320395	-0.0847714	981.839	139.988	15.1939			8.82193	3.31992	10.0766	0.144156	0.164681	1024.48	135.791	15.2597			8.98834	3.33044	9.98517	-0.0881191	0.0399548	1003.16	137.89	15.2268
JR15005-38-775-Egr775	Errina gracilis	Both	Drake Passage	-62.2811	-45.0013	726.94	2016			20.3204	10.7774	10.7061	-1.30988	2.95907	833.236	498.298	15.137			17.3253	7.60266	11.0522	-0.967718	3.01723	859.411	493.315	14.7626			18.8229	9.19005	10.8791	-1.1388	2.98815	846.324	495.807	14.9498
JR15005-40-832-Egr832	Errina gracilis	Both	Drake Passage	-62.2806	-45.0024	725.8	2016			18.64	12.7281	10.6013	-0.59836	3.227	777.128	888.925	15.5792			15.6763	6.952	11.2758	-0.100321	3.4614	830.291	731.684	15.0528			17.1581	9.84004	10.9386	-0.349341	3.3442	803.71	810.304	15.316
JR15005-113-2421-Egr2421	Errina gracilis	Both	Drake Passage	-60.7595	-42.9844	522	2016			17.5034	8.05907	10.947	-0.453338	3.19792	890.799	284.875	14.4454			14.7129	5.13319	11.2839	-0.00991294	3.40247	869.389	376.294	14.5448			16.1081	6.59613	11.1155	-0.231625	3.3002	880.094	330.584	14.4951
JR15005-113-2426-Egr2426	Errina gracilis	Both	Drake Passage	-60.7595	-42.9844	522	2016			21.5701	12.7782	10.1094	-1.7284	2.70888	773.339	296.875	14.3895			22.4523	14.6381	10.5446	-1.7993	2.67945	729.916	363.725	14.6336			22.0112	13.7082	10.327	-1.76385	2.69416	751.627	330.3	14.5116
JR15005-43-844-Ela844	Errina laterorifa	High-Mg Calcite	Drake Passage	-62.3316	-44.5351	1000	2016			52.2117	81.9988	2.95829	-4.76793	1.88377	313.188	124.59	16.2004			52.4335	81.1846	2.92205	-4.56692	1.67536	323.531	88.3114	16.2265			52.3226	81.5917	2.94017	-4.66743	1.77956	318.359	106.451	16.2135
JR15005-44-907-mn-1-Ela907	Errina laterorifa	High-Mg Calcite	Drake Passage	-62.3278	-44.5532	991	2016			60.5179	83.3056	2.94889	-4.42571	1.89716	329.729	78.5291	16.2963			56.6507	83.4031	2.94332	-4.81365	1.56247	319.716	97.5113	16.3499			58.5843	83.3544	2.9461	-4.61968	1.72982	324.723	88.0202	16.3231
References
Samperiz, A. et al., 2020. Stylasterid corals: A new paleotemperature archive. Earth and Planetary Science Letters, 545: 116407.
Stewart, J.A. et al., 2020. Refining trace metal temperature proxies in cold-water scleractinian and stylasterid corals. Earth and Planetary Science Letters, 545: 116412.

## Sheet: Stylasterid CF pH CO3 and Ω
Coral information									Estimates of calcifying fluid (CF) pH, [CO32-], and ΩAragonite using scleracintinian biocalcifcation model of DeCarlo et al., 2018
Cruise sample ID	Taxon	Mineralogy	Location	Lat (ºN)	Long (ºE)	Depth	Year collected		pHCF	pH upregualtion pHCF − pHseawater	[CO32-]CF µmol/kg	[CO32-]CF uncert. 2σ	ΩA CF
NBP0805-TB01-EanC1	Errina antarctica	Aragonite	Drake Passage	-54.4715	-62.1947	312	2011		7.93201	-0.0963516	103.37	23.6884	1.47368
STY-1-Ean1	Errina antarctica	Aragonite	Drake Passage	-55.05	-62.11	130	2008		7.91322	-0.110509	119.62	27.0275	1.76831
NBP1103-DH39-St-2-02-Ebo02	Errina boschmai	Aragonite	Drake Passage	-60.1736	-57.8522	770	2013		7.90895	-0.0045256	88.7129	22.0302	1.14849
JC094-F0184-Hydlm-001-Eal001	Errina altispina	Aragonite	Equatorial Atlantic	14.8905	-48.1519	826	2013		7.9769	0.105066	139.925	25.2963	1.81515
JR15005-113-2427-Sro2427	Stylaster robustus	Aragonite	Drake Passage	-60.7595	-42.9844	522	2016		7.91919	-0.0302043	113.339	29.44	1.5381
JR15005-114-2453-Sro2453	Stylaster robustus	Aragonite	Drake Passage	-60.7531	-42.9734	605	2016		7.95919	0.0327344	121.871	27.2882	1.62604
JR15005-40-835-Sro835	Stylaster robustus	Aragonite	Drake Passage	-62.2806	-45.0024	725.8	2016		7.86655	-0.051523	78.9743	21.4796	1.02852
NBP1103-DH54-Stp-1-Sde54	Stylaster densicaulis	Aragonite	Drake Passage	-60.2537	-57.6034	1262	2013		7.87567	-0.0256963	82.9114	21.6631	0.973531
NBP1103-DH37-Stp-1-1-Sde37	Stylaster densicaulis	Aragonite	Drake Passage	-60.1701	-57.8845	878	2013		7.70155	-0.198366	51.063	22.1744	0.647565
NBP1103-DH40-Stp-1-1-Sde40	Stylaster densicaulis	Aragonite	Drake Passage	-60.1788	-57.8367	806	2013		7.94953	0.0372521	113.4	25.001	1.45791
NBP1103-DH88-Stp-1-1-Sde88	Stylaster densicaulis	Aragonite	Drake Passage	-60.5599	-65.9569	982	2013		7.82518	-0.0366642	80.5004	23.8077	1.00186
NBP0805-TB04-Dp-A-001-Sde001	Stylaster densicaulis	Aragonite	Drake Passage	-54.727	-62.258	715	2011		7.87912	-0.107802	87.7665	21.8219	1.15765
DY081-52-339-26-1141-Sgr1141	Stylaster erubescens groenlandicus	Aragonite	Labrador Sea	59.9296	-46.5003	939.1	2017		8.07845	0.0449966	163.795	24.1793	2.0678
JC136-1901-sp-1Sbr1901	Stylaster erubescens britannicus	Aragonite	Northeast Atlantic	58.2914	-13.6368	820.308	2016		8.11594	0.105661	203.661	24.5086	2.65848
JC136-3712-sp-1-Sib3712	Stylaster ibericus	Aragonite	Northeast Atlantic	59.097	-10.4842	845.119	2016		8.35574	0.31565	650.19	48.8771	8.44477
AL1508 02-013-01-D-Sma013	Stylaster marenzelli	Aragonite	Galápagos	0.376783	-90.4381	63	2015		7.81711	-0.105531	110.836	25.8351	1.68665
JR15005-38-775-Egr775	Errina gracilis	Both	Drake Passage	-62.2811	-45.0013	726.94	2016		7.97807	0.059988
JR15005-40-832-Egr832	Errina gracilis	Both	Drake Passage	-62.2806	-45.0024	725.8	2016		8.04466	0.126577
JR15005-113-2421-Egr2421	Errina gracilis	Both	Drake Passage	-60.7595	-42.9844	522	2016		7.86444	-0.0849553
JR15005-113-2426-Egr2426	Errina gracilis	Both	Drake Passage	-60.7595	-42.9844	522	2016		7.85326	-0.0961293
JR15005-43-844-Ela844	Errina laterorifa	High-Mg Calcite	Drake Passage	-62.3316	-44.5351	1000	2016		8.11701	0.205842
JR15005-44-907-mn-1-Ela907	Errina laterorifa	High-Mg Calcite	Drake Passage	-62.3278	-44.5532	991	2016		8.1288	0.217633
References
Holcomb, M., DeCarlo, T. M., Gaetani, G. A. & McCulloch, M. Factors affecting B/Ca ratios in synthetic aragonite. Chemical Geology 437, 67-76, (2016).
DeCarlo, T. M., Holcomb, M. & McCulloch, M. T. Reviews and syntheses: Revisiting the boron systematics of aragonite and their application to coral calcification. Biogeosciences 15, 2819-2834, (2018).
McCulloch, M. T., D’Olivo, J. P., Falter, J., Holcomb, M. & Trotter, J. A. Coral calcification in a changing World and the interactive dynamics of pH and DIC upregulation. Nature Communications 8, 15686, (2017).
